# Supplementary material for: What are the Metabolic Rates of Marine Mammals and What Factors Impact this Value: A review
Source: Conserv Physiol. 2023 Oct 2;11(1):coad077. doi: 10.1093/conphys/coad077 (PMC10545007; doi:10.1093/conphys/coad077)
Supplement: Web_Material_coad077 [file web_material_coad077.zip]

Archive with 1 entries (1 files):
- Appendix 1 and 2.docx
